# Supplementary material for: Use of Socially Assistive Robots in Physiotherapy: Scoping Review
Source: JMIR Rehabil Assist Technol. 2025 Sep 3;12:e69908. doi: 10.2196/69908 (PMC12407224; doi:10.2196/69908)
Supplement: Multimedia Appendix 1 [file rehab-v12-e69908-s001.xlsx]

## Sheet: Sheet1
	Appendix 1. Complete Search Terms for Socially Assistive Robotics and Physiotherapy
	Topic	Medical Subject Headings	Keywords
	Socially assistive robotics	“robotics”	“socially assistive robot*”, “social robot*”, “service robot*”, “companion robot*” and “assist* robot*”
	Physiotherapy	“exercise therapy”, “physical therapy modalities”, “physiotherapy” and “kinesiotherapy”	“physical therap*”, “exercise therap*”, “rehab* therap*” and “physiotherap*”
