# Supplementary material for: Use of Socially Assistive Robots in Physiotherapy: Scoping Review
Source: JMIR Rehabil Assist Technol. 2025 Sep 3;12:e69908. doi: 10.2196/69908 (PMC12407224; doi:10.2196/69908)
Supplement: Multimedia Appendix 2 [file rehab-v12-e69908-s002.xlsx]

## Sheet: Sheet1
	Appendix 2. Overview of used search strings and number of publication 'hits' (Results)
	Database	Date	Search strategies	Results
	MEDLINE (Ovid) ^	2023-11-23	1. (robot* adj3 (social* or assist* or companion* or service* or social* assist*)).mp. 2. Robotics/ 3. 1 or 2 4. exp exercise therapy/ or physical therapy modalities/ 5. (((physical or exercise or rehab*) adj2 therap*) or physiotherap*).mp. [mp=title, book title, abstract, original title, name of substance word, subject heading word, floating sub-heading word, keyword heading word, organism suppl…	N = 1378
	Emcare (Ovid)	2023-11-23	1. Ovid Emcare <1995 to 2023 Week 46> 2. ((social* or assist* or companion* or service*) adj3 robot*).mp. 3. Robotics/ 4. 1 or 2 5. exp physiotherapy/ 6. (((physical or exercise or rehab*) adj2 therap*) or physiotherap*).mp. [mp=title, abstract, heading word, drug trade name, original title, device manufacturer, drug manufacturer, device trade name, keyword heading word] 7. 4 or 5 8. 3 and 6 9. l…	N = 425
	Embase (Ovid)	2023-11-23	1. ((social* or assist* or companion* or service* or social* assist*) adj3 robot*).mp. 2. Robotics/ 3. 1 or 2 4. physiotherapy/ or kinesiotherapy/ 5. (((physical or exercise or rehab*) adj2 therap*) or physiotherap*).mp. [mp=title, abstract, heading word, drug trade name, original title, device manufacturer, drug manufacturer, device trade name, keyword heading word, floating subheading word, can…	N = 1417
	Scopus	2023-11-23	1. TITLE-ABS-KEY (((social* or assist* or companion* or service* or “social* AND assist*”) w/2 (robot*)) OR robotic*) 2. TITLE-ABS-KEY (((physical OR exercise OR rehab*) w/1 (therap* OR modalit*)) or physiotherap*) 3. 1 and 2 4. limit 2005-2023 5. limit to ‘Subject area: Medicine, Engineering, Computer Science, Health Profession’ 6. limit to ‘Document type: Article, Conference paper’ 7. limit to …	N = 2614
	CINAHL	2023-11-23	1. ((social* or assist* or companion* or service* or “social* assist*”) N2 robot*) 2. (MM "Robotics") 3. 1 or 2 4. (MH "Therapeutic Exercise+") 5. (MH "Physical Therapy") 6. ((*(physical or exercise or rehab**) N1 therap*) or physiotherap*) 7. 4 or 5 or 6 8. 3 and 7 9. **Limiters** - Publication Date: 20050101-20231231 10. limit - academic journals 11. limit - English	N = 578
	ACM	2023-11-23	1. "social* robot*" OR "social* assist* robot*" OR "assist* robot*" OR "companion* robot*" OR "service* robot*” 2. "physical therap*" OR "exercise therap*" OR rehab* OR “rehab* therap*” OR physiotherap* OR “physical modalit*” OR “physiotherapy modalit*” OR “rehab* modalit*” 3. 1 and 2 4. limit 2005-2023	N = 277
	IEEE	2023-11-23	1. "social robot*" OR "socially assistive robot*" OR "assistive robot*" OR "companion robot*" OR "service robot*” 2. "physical therap*" OR "exercise therap*" OR “rehabilitation therap*” OR physiotherap* OR “physical modality” OR “physiotherapy modality” OR “rehabilitation modality” OR “rehabilitation” 3. 1 and 2 4. limit to ‘conferences, journals and early access articles’ 5. limit to 2005-2023	N = 985
	Note:
	^ represents primary search strategy
